# Supplementary material for: Research Progress in the Development of Vaccines against Mycoplasma gallisepticum and Mycoplasma synoviae
Source: Microorganisms. 2024 Aug 17;12(8):1699. doi: 10.3390/microorganisms12081699 (PMC11356929; doi:10.3390/microorganisms12081699)
Supplement: Supplementary file 1 [file microorganisms-12-01699-s001.zip]

Archive with 1 entries (1 files):
- microorganisms-3134171-supplementary.pdf
